# Supplementary material for: Nursing Process Related to the Nursing Focus “Airway Clearance”: A Scoping Review
Source: Nurs Rep. 2024 Jul 31;14(3):1871–96. doi: 10.3390/nursrep14030140 (PMC11348224; doi:10.3390/nursrep14030140)
Supplement: Supplementary file 1 [file nursrep-14-00140-s001.zip]

Archive with 1 entries (1 files):
- nursrep-3094878-supplementary.pdf
